# Supplementary material for: ChIPpeakAnno: a Bioconductor package to annotate ChIP-seq and ChIP-chip data
Source: BMC Bioinformatics. 2010 May 11;11:237. doi: 10.1186/1471-2105-11-237 (PMC3098059; doi:10.1186/1471-2105-11-237)
Supplement: Additional file 1 — Annotated Ste12-binding sites. An Excel file contains the annotated Ste12-binding sites merged from the three biological replicates in yeast [31]. [file 1471-2105-11-237-S1.XLS]

space	start	end	width	names	peak	strand	feature	start_position	end_position	insideFeature	distancetoFeature	shortestDistance	fromOverlappingOrNearest
I	70875	71403	529	4 YAL038W	4	1	YAL038W	71787	73289	upstream	-912	384	NearestStart
I	62639	62921	283	6 YAL041W	6	1	YAL041W	62841	65405	overlapStart	-202	80	NearestStart
I	67961	70254	2294	1 YAL039C	1	-1	YAL039C	68717	69526	includeFeature	1565	728	NearestStart
I	141316	142130	815	2 YAL005C	2	-1	YAL005C	139505	141433	overlapStart	117	117	NearestStart
I	168663	169216	554	3 YAR014C	3	-1	YAR014C	166743	168866	overlapStart	203	203	NearestStart
I	28586	28930	345	5 YAL063C	5	-1	YAL063C	24001	27969	upstream	-617	617	NearestStart
II	408013	409462	1450	150 YBR083W	150	1	YBR083W	409163	410623	overlapStart	-1150	299	NearestStart
II	381162	381939	778	153 YBR072W	153	1	YBR072W	382027	382671	upstream	-865	88	NearestStart
II	642423	643113	691	154 YBR209W	154	1	YBR209W	642578	642895	includeFeature	-155	155	NearestStart
II	192045	192543	499	156 YBL016W	156	1	YBL016W	192454	193515	overlapStart	-409	89	NearestStart
II	476931	477535	605	157 YBR118W	157	1	YBR118W	477665	479041	upstream	-734	130	NearestStart
II	405861	406453	593	158 tR(UCU)B	158	1	tR(UCU)B	405872	405943	includeFeature	-11	11	NearestStart
II	126241	126881	641	164 YBL049W	164	1	YBL049W	126831	127247	overlapStart	-590	50	NearestStart
II	620490	620836	347	166 YBR200W	166	1	YBR200W	620867	622522	upstream	-377	31	NearestStart
II	333935	334198	264	167 YBR048W	167	1	YBR048W	332829	333810	downstream	1106	125	NearestStart
II	63321	63661	341	168 YBL085W	168	1	YBL085W	63873	66815	upstream	-552	212	NearestStart
II	786406	786615	210	170 YBR293W	170	1	YBR293W	787001	788425	upstream	-595	386	NearestStart
II	341586	342527	942	171 YBR054W	171	1	YBR054W	343099	344133	upstream	-1513	572	NearestStart
II	164814	165887	1074	151 YBL029C-A	151	-1	YBL029C-A	164491	164775	upstream	-39	39	NearestStart
II	392432	392931	500	152 YBR077C	152	-1	YBR077C	391799	392287	upstream	-145	145	NearestStart
II	370759	371333	575	155 YBR066C	155	-1	YBR066C	370035	370697	upstream	-62	62	NearestStart
II	624827	625578	752	159 YBR201C-A	159	-1	YBR201C-A	624489	624692	upstream	-135	135	NearestStart
II	372952	373909	958	160 YBR067C	160	-1	YBR067C	372100	372732	upstream	-220	220	NearestStart
II	595534	595919	386	161 YBR182C-A	161	-1	YBR182C-A	595356	595550	overlapStart	16	16	NearestStart
II	407143	407609	467	162 YBR082C	162	-1	YBR082C	406622	407163	overlapStart	20	20	NearestStart
II	254603	255151	549	163 YBR008C	163	-1	YBR008C	252564	254210	upstream	-393	393	NearestStart
II	419379	419940	562	165 YBR085C-A	165	-1	YBR085C-A	418901	419158	upstream	-221	221	NearestStart
II	326756	326984	229	169 tV(UAC)B	169	-1	tV(UAC)B	326791	326864	includeFeature	108	35	NearestStart
II	372952	373909	958	160 YBR068C	160	-1	YBR068C	373858	375687	overlapEnd	2735	51	Overlapping
III	27579	28080	502	173 YCL055W	173	1	YCL055W	27929	28936	overlapStart	-350	151	NearestStart
III	71388	71879	492	178 YCL027W	178	1	YCL027W	71803	73341	overlapStart	-415	76	NearestStart
III	163479	164067	589	172 YCR025C	172	-1	YCR025C	163442	163852	overlapStart	373	37	NearestStart
III	298950	299587	638	174 YCR098C	174	-1	YCR098C	297046	298602	upstream	-348	348	NearestStart
III	157426	157977	552	175 YCR022C	175	-1	YCR022C	157417	157761	overlapStart	335	9	NearestStart
III	123473	124024	552	176 tP(AGG)C	176	-1	tP(AGG)C	123575	123646	includeFeature	173	102	NearestStart
III	137016	137562	547	177 YCR011C	177	-1	YCR011C	133722	136871	upstream	-145	145	NearestStart
III	305683	305962	280	179 YCR102C	179	-1	YCR102C	304358	305464	upstream	-219	219	NearestStart
III	236578	236772	195	180 YCR067C	180	-1	YCR067C	233121	236318	upstream	-260	260	NearestStart
III	39104	39589	486	181 YCL050C	181	-1	YCL050C	37836	38801	upstream	-303	303	NearestStart
III	149073	149344	272	182 YCR018C	182	-1	YCR018C	148236	148901	upstream	-172	172	NearestStart
IV	1345181	1346004	824	184 YDR442W	184	1	YDR442W	1345639	1346031	overlapStart	-458	27	NearestStart
IV	1233588	1234398	811	188 YDR380W	188	1	YDR380W	1234210	1236117	overlapStart	-622	188	NearestStart
IV	230321	231089	769	191 YDL129W	191	1	YDL129W	231024	231899	overlapStart	-703	65	NearestStart
IV	599399	600644	1246	192 YDR077W	192	1	YDR077W	600790	601806	upstream	-1391	146	NearestStart
IV	1493585	1494245	661	193 YDR528W	193	1	YDR528W	1494578	1495849	upstream	-993	333	NearestStart
IV	233744	234861	1118	194 YDL127W	194	1	YDL127W	234927	235853	upstream	-1183	66	NearestStart
IV	132558	133505	948	196 YDL182W	196	1	YDL182W	133438	134724	overlapStart	-880	67	NearestStart
IV	232214	232786	573	199 YDL128W	199	1	YDL128W	232652	233887	overlapStart	-438	134	NearestStart
IV	155809	156311	503	204 YDL170W	204	1	YDL170W	156319	157905	upstream	-510	8	NearestStart
IV	509512	509789	278	205 YDR033W	205	1	YDR033W	508144	509106	downstream	1368	406	NearestStart
IV	1229765	1230067	303	206 YDR379W	206	1	YDR379W	1230159	1233188	upstream	-394	92	NearestStart
IV	538878	539926	1049	208 YDR041W	208	1	YDR041W	539800	540411	overlapStart	-922	126	NearestStart
IV	1161499	1162697	1199	183 YDR344C	183	-1	YDR344C	1162000	1162443	includeFeature	944	254	NearestStart
IV	1156137	1156778	642	185 YDR342C	185	-1	YDR342C	1154210	1155922	upstream	-215	215	NearestStart
IV	543600	544539	940	186 YDR043C	186	-1	YDR043C	542672	543367	upstream	-233	233	NearestStart
IV	722373	722842	470	187 YDR134C	187	-1	YDR134C	721068	721478	upstream	-895	895	NearestStart
IV	616315	616950	636	189 YDR085C	189	-1	YDR085C	614285	616147	upstream	-168	168	NearestStart
IV	1362312	1362679	368	190 YDR451C	190	-1	YDR451C	1361112	1362173	upstream	-139	139	NearestStart
IV	1164811	1166635	1825	195 YDR345C	195	-1	YDR345C	1162951	1164654	upstream	-157	157	NearestStart
IV	1164837	1166635	1799	197 YDR345C	197	-1	YDR345C	1162951	1164654	upstream	-183	183	NearestStart
IV	512077	512809	733	198 YDR034C	198	-1	YDR034C	509734	512106	overlapStart	29	29	NearestStart
IV	1502198	1502578	381	200 YDR533C	200	-1	YDR533C	1501439	1502152	upstream	-46	46	NearestStart
IV	1080301	1080915	615	201 YDR309C	201	-1	YDR309C	1079044	1080195	upstream	-106	106	NearestStart
IV	386714	387162	449	202 YDL037C	202	-1	YDL037C	384598	385584	upstream	-1130	1130	NearestStart
IV	1016838	1017372	535	203 tE(CUC)D	203	-1	tE(CUC)D	1017203	1017274	includeFeature	436	98	NearestStart
IV	76385	77205	821	207 YDL214C	207	-1	YDL214C	74447	76546	overlapStart	161	161	NearestStart
IV	616315	616950	636	189 YDR086C	189	-1	YDR086C	616925	617167	overlapEnd	852	25	Overlapping
IV	230321	231089	769	191 YDL130W	191	1	YDL130W	229906	230527	overlapEnd	415	206	Overlapping
IV	599399	600644	1246	192 YDR076W	192	1	YDR076W	598465	599685	overlapEnd	934	286	Overlapping
IV	233744	234861	1118	194 YDL128W	194	1	YDL128W	232652	233887	overlapEnd	1092	143	Overlapping
IV	1016838	1017372	535	203 YDR278C	203	-1	YDR278C	1016997	1017314	includeFeature	476	58	Overlapping
IV	509512	509789	278	205 YDR034C	205	-1	YDR034C	509734	512106	overlapEnd	2594	55	Overlapping
IX	138103	139738	1636	296 YIL118W	296	1	YIL118W	139749	140444	upstream	-1646	11	NearestStart
IX	129729	130266	538	297 YIL122W	297	1	YIL122W	130607	131662	upstream	-878	341	NearestStart
IX	332600	333507	908	300 YIL012W	300	1	YIL012W	333009	333401	includeFeature	-409	106	NearestStart
IX	394774	395229	456	301 YIR020W-A	301	1	YIR020W-A	394914	395156	includeFeature	-140	73	NearestStart
IX	248541	249623	1083	305 tS(UGA)I	305	1	tS(UGA)I	248847	248928	includeFeature	-306	306	NearestStart
IX	127048	128028	981	306 YIL123W	306	1	YIL123W	128151	129578	upstream	-1103	123	NearestStart
IX	174887	175103	217	308 tT(AGU)I1	308	1	tT(AGU)I1	175028	175100	includeFeature	-141	3	NearestStart
IX	338002	338220	219	309 YIL009W	309	1	YIL009W	339341	341425	upstream	-1339	1121	NearestStart
IX	131846	132080	235	310 YIL121W	310	1	YIL121W	132241	133869	upstream	-395	161	NearestStart
IX	370346	370556	211	311 tE(UUC)I	311	1	tE(UUC)I	370414	370485	includeFeature	-68	68	NearestStart
IX	176900	178426	1527	295 YIL101C	295	-1	YIL101C	175304	177247	overlapStart	347	347	NearestStart
IX	141572	142120	549	298 YIL117C	298	-1	YIL117C	140610	141566	upstream	-6	6	NearestStart
IX	26611	27163	553	299 YIL169C	299	-1	YIL169C	23119	26106	upstream	-505	505	NearestStart
IX	407686	408333	648	302 YIR027C	302	-1	YIR027C	406257	407639	upstream	-47	47	NearestStart
IX	388284	388908	625	303 YIR018C-A	303	-1	YIR018C-A	385561	385698	upstream	-2586	2586	NearestStart
IX	386649	387503	855	304 YIR018C-A	304	-1	YIR018C-A	385561	385698	upstream	-951	951	NearestStart
IX	324230	324447	218	307 tD(GUC)I1	307	-1	tD(GUC)I1	324301	324372	includeFeature	142	71	NearestStart
IX	127048	128028	981	306 YIL124W	306	1	YIL124W	126204	127097	overlapEnd	844	49	Overlapping
V	467837	468644	808	209 YER150W	209	1	YER150W	468365	468811	overlapStart	-528	167	NearestStart
V	174571	175075	505	212 YER011W	212	1	YER011W	175247	176011	upstream	-676	172	NearestStart
V	559023	559372	350	217 YER185W	217	1	YER185W	559449	560360	upstream	-426	77	NearestStart
V	86291	86718	428	219 tS(AGA)E	219	1	tS(AGA)E	86604	86685	includeFeature	-313	33	NearestStart
V	152581	153378	798	222 YER001W	222	1	YER001W	153519	155807	upstream	-938	141	NearestStart
V	567600	567952	353	226 YER188W	226	1	YER188W	568035	568754	upstream	-435	83	NearestStart
V	100033	100282	250	228 tM(CAU)E	228	1	tM(CAU)E	100133	100204	includeFeature	-100	78	NearestStart
V	94004	94249	246	230 YEL030W	230	1	YEL030W	94644	96578	upstream	-640	395	NearestStart
V	77569	77940	372	231 YEL040W	231	1	YEL040W	78053	79456	upstream	-484	113	NearestStart
V	140168	141557	1390	233 YEL008W	233	1	YEL008W	140512	140892	includeFeature	-344	344	NearestStart
V	221527	221800	274	234 YER034W	234	1	YER034W	221845	222402	upstream	-318	45	NearestStart
V	364142	364393	252	235 YER103W	235	1	YER103W	364585	366513	upstream	-443	192	NearestStart
V	241911	243032	1122	240 YER046W	240	1	YER046W	243179	243610	upstream	-1268	147	NearestStart
V	544381	545557	1177	241 YER177W	241	1	YER177W	545606	546409	upstream	-1225	49	NearestStart
V	117380	118219	840	210 YEL020C-B	210	-1	YEL020C-B	117183	117380	overlapStart	0	0	NearestStart
V	284605	285509	905	211 YER064C	211	-1	YER064C	282703	284220	upstream	-385	385	NearestStart
V	260992	262186	1195	213 YER053C-A	213	-1	YER053C-A	260932	261045	overlapStart	53	53	NearestStart
V	399164	400123	960	214 YER118C	214	-1	YER118C	397948	399051	upstream	-113	113	NearestStart
V	23464	23953	490	215 YEL069C	215	-1	YEL069C	21537	23231	upstream	-233	233	NearestStart
V	422480	423557	1078	216 YER130C	216	-1	YER130C	421111	422442	upstream	-38	38	NearestStart
V	377792	378484	693	218 YER109C	218	-1	YER109C	375211	377610	upstream	-182	182	NearestStart
V	264170	264588	419	220 YER054C	220	-1	YER054C	262051	263697	upstream	-473	473	NearestStart
V	522406	523207	802	221 YER168C	221	-1	YER168C	521024	522664	overlapStart	258	258	NearestStart
V	342383	342930	548	223 YER091C-A	223	-1	YER091C-A	342386	342607	includeFeature	224	3	NearestStart
V	483018	483424	407	224 YER155C	224	-1	YER155C	476340	482843	upstream	-175	175	NearestStart
V	287135	287786	652	225 YER065C	225	-1	YER065C	285239	286912	upstream	-223	223	NearestStart
V	268371	268982	612	227 YER056C	227	-1	YER056C	266511	268112	upstream	-259	259	NearestStart
V	311069	312367	1299	229 YER075C	229	-1	YER075C	308409	311195	overlapStart	126	126	NearestStart
V	491853	492378	526	232 YER159C	232	-1	YER159C	491525	491953	overlapStart	100	100	NearestStart
V	265891	266121	231	236 YER055C	236	-1	YER055C	264891	265784	upstream	-107	107	NearestStart
V	212160	212476	317	237 YER028C	237	-1	YER028C	210691	211875	upstream	-285	285	NearestStart
V	490442	491627	1186	238 YER158C	238	-1	YER158C	488852	490573	overlapStart	131	131	NearestStart
V	288403	288709	307	239 tS(UGA)E	239	-1	tS(UGA)E	288441	288522	includeFeature	119	38	NearestStart
V	461425	462337	913	242 YER145C	242	-1	YER145C	460521	461735	overlapStart	310	310	NearestStart
V	284605	285509	905	211 YER065C	211	-1	YER065C	285239	286912	overlapEnd	2307	270	Overlapping
V	399164	400123	960	214 YER119C	214	-1	YER119C	399492	400838	overlapEnd	1674	328	Overlapping
V	86291	86718	428	219 YEL033W	219	1	YEL033W	86179	86598	overlapEnd	112	112	Overlapping
V	483018	483424	407	224 YER156C	224	-1	YER156C	483320	484336	overlapEnd	1318	104	Overlapping
V	544381	545557	1177	241 YER176W	241	1	YER176W	541685	545050	overlapEnd	2696	507	Overlapping
VI	28650	29134	485	246 YFL052W	246	1	YFL052W	28232	29629	inside	418	418	NearestStart
VI	74778	75001	224	247 YFL032W	247	1	YFL032W	74870	75190	overlapStart	-92	92	NearestStart
VI	19029	20141	1113	250 YFL055W	250	1	YFL055W	17004	18680	downstream	2025	349	NearestStart
VI	55048	56164	1117	243 YFL038C	243	-1	YFL038C	55365	55985	includeFeature	937	179	NearestStart
VI	255344	255760	417	244 YFR053C	244	-1	YFR053C	253579	255036	upstream	-308	308	NearestStart
VI	256149	256848	700	245 YFR053C	245	-1	YFR053C	253579	255036	upstream	-1113	1113	NearestStart
VI	31131	31494	364	248 YFL051C	248	-1	YFL051C	30058	30540	upstream	-591	591	NearestStart
VI	233752	233875	124	249 YFR039C	249	-1	YFR039C	231999	233531	upstream	-221	221	NearestStart
VI	106214	107074	861	251 YFL016C	251	-1	YFL016C	104695	106230	overlapStart	16	16	NearestStart
VII	774156	774930	775	253 tA(AGC)G	253	1	tA(AGC)G	774354	774426	includeFeature	-198	198	NearestStart
VII	733063	734052	990	254 YGR121W-A	254	1	YGR121W-A	733417	733632	includeFeature	-354	354	NearestStart
VII	322910	325317	2408	255 YGL096W	255	1	YGL096W	325334	326164	upstream	-2424	17	NearestStart
VII	206331	206835	505	257 YGL158W	257	1	YGL158W	207038	208576	upstream	-707	203	NearestStart
VII	779535	780145	611	258 tG(UCC)G	258	1	tG(UCC)G	779621	779692	includeFeature	-86	86	NearestStart
VII	205057	205919	863	259 tL(CAA)G1	259	1	tL(CAA)G1	205527	205640	includeFeature	-470	279	NearestStart
VII	515863	517089	1227	261 YGR014W	261	1	YGR014W	516947	520867	overlapStart	-1084	142	NearestStart
VII	976902	977248	347	263 YGR243W	263	1	YGR243W	977341	977781	upstream	-439	93	NearestStart
VII	741498	742096	599	264 YGR125W	264	1	YGR125W	742330	745440	upstream	-832	234	NearestStart
VII	989761	990284	524	266 YGR249W	266	1	YGR249W	988054	989424	downstream	1707	337	NearestStart
VII	229818	230267	450	267 YGL145W	267	1	YGL145W	230248	232353	overlapStart	-430	19	NearestStart
VII	653322	654633	1312	268 YGR088W	268	1	YGR088W	654638	656326	upstream	-1316	5	NearestStart
VII	472373	472835	463	269 YGL012W	269	1	YGL012W	472860	474281	upstream	-487	25	NearestStart
VII	574726	575153	428	271 YGR039W	271	1	YGR039W	574892	575203	overlapStart	-166	50	NearestStart
VII	914922	915297	376	272 YGR211W	272	1	YGR211W	915246	916706	overlapStart	-324	51	NearestStart
VII	483211	484327	1117	274 YGL007W	274	1	YGL007W	483265	483642	includeFeature	-54	54	NearestStart
VII	986602	987733	1132	276 YGR249W	276	1	YGR249W	988054	989424	upstream	-1452	321	NearestStart
VII	196935	197707	773	280 YGL162W	280	1	YGL162W	198144	199043	upstream	-1209	437	NearestStart
VII	701085	702027	943	252 tK(UUU)G2	252	-1	tK(UUU)G2	700957	701052	upstream	-33	33	NearestStart
VII	993826	994440	615	256 YGR250C	256	-1	YGR250C	991181	993526	upstream	-300	300	NearestStart
VII	939101	939422	322	260 YGR221C	260	-1	YGR221C	937127	938995	upstream	-106	106	NearestStart
VII	415978	416410	433	262 YGL044C	262	-1	YGL044C	416150	417040	overlapEnd	1062	172	NearestStart
VII	878317	878740	424	265 tW(CCA)G2	265	-1	tW(CCA)G2	878715	878820	overlapEnd	503	25	NearestStart
VII	1069232	1069638	407	270 YGR287C	270	-1	YGR287C	1067228	1068997	upstream	-235	235	NearestStart
VII	882379	882581	203	273 YGR192C	273	-1	YGR192C	882817	883815	downstream	1436	236	NearestStart
VII	84307	84555	249	275 YGL219C	275	-1	YGL219C	82877	84256	upstream	-51	51	NearestStart
VII	591548	593255	1708	277 YGR050C	277	-1	YGR050C	592090	592446	includeFeature	898	542	NearestStart
VII	797939	798242	304	278 YGR154C	278	-1	YGR154C	796803	797873	upstream	-66	66	NearestStart
VII	426911	427174	264	279 YGL038C	279	-1	YGL038C	425368	426810	upstream	-101	101	NearestStart
VII	322910	325317	2408	255 YGL097W	255	1	YGL097W	321785	323233	overlapEnd	1125	323	Overlapping
VII	515863	517089	1227	261 YGR013W	261	1	YGR013W	514558	516420	overlapEnd	1305	557	Overlapping
VII	741498	742096	599	264 YGR124W	264	1	YGR124W	739949	741667	overlapEnd	1549	169	Overlapping
VII	986602	987733	1132	276 YGR248W	276	1	YGR248W	985977	986744	overlapEnd	625	142	Overlapping
VII	591548	593255	1708	277 YGR049W	277	1	YGR049W	591318	591881	overlapEnd	230	230	Overlapping
VIII	211869	212276	408	282 RUF5-1	282	1	RUF5-1	212411	213120	upstream	-542	135	NearestStart
VIII	293361	294136	776	285 YHR095W	285	1	YHR095W	292946	293380	overlapEnd	415	19	NearestStart
VIII	74313	75319	1007	286 YHL015W-A	286	1	YHL015W-A	74696	74779	includeFeature	-383	383	NearestStart
VIII	461870	462366	497	287 YHR179W	287	1	YHR179W	462502	463704	upstream	-632	136	NearestStart
VIII	455541	455957	417	290 YHR177W	290	1	YHR177W	456591	457952	upstream	-1050	634	NearestStart
VIII	289248	289934	687	291 YHR093W	291	1	YHR093W	289145	289693	overlapEnd	103	103	NearestStart
VIII	272317	274320	2004	293 YHR083W	293	1	YHR083W	272629	273618	includeFeature	-312	312	NearestStart
VIII	16916	18347	1432	294 YHL041W	294	1	YHL041W	17390	17839	includeFeature	-474	474	NearestStart
VIII	296596	297417	822	281 YHR096C	281	-1	YHR096C	294672	296450	upstream	-146	146	NearestStart
VIII	114953	115661	709	283 YHR005C	283	-1	YHR005C	113494	114912	upstream	-41	41	NearestStart
VIII	374929	375896	968	284 YHR136C	284	-1	YHR136C	374657	375103	overlapStart	174	174	NearestStart
VIII	379390	380109	720	288 YHR139C	288	-1	YHR139C	378222	379202	upstream	-188	188	NearestStart
VIII	298751	299107	357	289 YHR097C	289	-1	YHR097C	297388	298612	upstream	-139	139	NearestStart
VIII	150728	151397	670	292 YHR022C-A	292	-1	YHR022C-A	151210	151299	includeFeature	571	98	NearestStart
VIII	296596	297417	822	281 YHR097C	281	-1	YHR097C	297388	298612	overlapEnd	2016	29	Overlapping
VIII	211869	212276	408	282 YHR052W	282	1	YHR052W	210842	211972	overlapEnd	1027	103	Overlapping
VIII	114953	115661	709	283 YHR005C-A	283	-1	YHR005C-A	115615	115896	overlapEnd	943	46	Overlapping
X	606012	608054	2043	11 YJR094W-A	11	1	YJR094W-A	608301	608854	upstream	-2289	247	NearestStart
X	233802	234215	414	12 tR(ACG)J	12	1	tR(ACG)J	233935	234007	includeFeature	-133	133	NearestStart
X	579555	579905	351	13 YJR079W	13	1	YJR079W	580198	581232	upstream	-643	293	NearestStart
X	68908	69253	346	14 YJL194W	14	1	YJL194W	69337	70878	upstream	-429	84	NearestStart
X	355355	355800	446	18 tR(UCU)J1	18	1	tR(UCU)J1	355369	355440	includeFeature	-14	14	NearestStart
X	268443	268740	298	20 YJL088W	20	1	YJL088W	268794	269810	upstream	-351	54	NearestStart
X	144932	145139	208	22 YJL145W	22	1	YJL145W	145157	146041	upstream	-225	18	NearestStart
X	606005	608054	2050	24 YJR094W-A	24	1	YJR094W-A	608301	608854	upstream	-2296	247	NearestStart
X	662631	663557	927	25 YJR128W	25	1	YJR128W	662915	663274	includeFeature	-284	283	NearestStart
X	549806	550187	382	26 YJR061W	26	1	YJR061W	550504	553311	upstream	-698	317	NearestStart
X	609004	609521	518	9 YJR095W	9	1	YJR095W	609769	610737	upstream	-765	248	NearestStart
X	220216	220911	696	10 YJL107C	10	-1	YJL107C	218849	220012	upstream	-204	204	NearestStart
X	181738	182198	461	15 YJL127C-B	15	-1	YJL127C-B	181549	181707	upstream	-31	31	NearestStart
X	374898	375237	340	16 tR(UCU)J2	16	-1	tR(UCU)J2	374501	374572	upstream	-326	326	NearestStart
X	348779	349166	388	17 YJL047C-A	17	-1	YJL047C-A	349039	349173	overlapEnd	394	7	NearestStart
X	115726	116241	516	19 tE(UUC)J	19	-1	tE(UUC)J	115935	116006	includeFeature	280	209	NearestStart
X	26377	26743	367	21 YJL215C	21	-1	YJL215C	26412	26771	overlapEnd	394	28	NearestStart
X	59031	59252	222	23 tT(AGU)J	23	-1	tT(AGU)J	59100	59172	includeFeature	141	69	NearestStart
X	197259	197482	224	27 tA(AGC)J	27	-1	tA(AGC)J	197311	197383	includeFeature	124	52	NearestStart
X	646607	646826	220	28 YJR119C	28	-1	YJR119C	644298	646484	upstream	-123	123	NearestStart
X	195144	195942	799	7 YJL116C	7	-1	YJL116C	193859	194872	upstream	-272	272	NearestStart
X	79288	79936	649	8 YJL187C	8	-1	YJL187C	76802	79261	upstream	-27	27	NearestStart
X	579555	579905	351	13 YJR078W	13	1	YJR078W	578853	580214	inside	702	309	Overlapping
X	68908	69253	346	14 YJL195C	14	-1	YJL195C	69240	69941	overlapEnd	1033	13	Overlapping
X	374898	375237	340	16 YJL038C	16	-1	YJL038C	375110	375769	overlapEnd	871	127	Overlapping
X	662631	663557	927	25 YJR127C	25	-1	YJR127C	658911	663053	overlapStart	422	422	Overlapping
X	549806	550187	382	26 YJR060W	26	1	YJR060W	548752	549807	overlapEnd	1054	1	Overlapping
XI	354849	356165	1317	29 YKL044W	29	1	YKL044W	355966	356286	overlapStart	-1117	121	NearestStart
XI	629916	630503	588	31 YKR097W	31	1	YKR097W	630790	632439	upstream	-874	287	NearestStart
XI	610569	611135	567	34 YKR091W	34	1	YKR091W	611167	611907	upstream	-598	32	NearestStart
XI	259381	261868	2488	35 YKL096W	35	1	YKL096W	260776	261495	includeFeature	-1395	373	NearestStart
XI	516651	517811	1161	36 tA(AGC)K2	36	1	tA(AGC)K2	517630	517702	includeFeature	-979	109	NearestStart
XI	581268	581584	317	37 YKR076W	37	1	YKR076W	581925	583037	upstream	-657	341	NearestStart
XI	513458	514648	1191	40 YKR039W	40	1	YKR039W	514705	516513	upstream	-1247	57	NearestStart
XI	644994	645334	341	42 YKR102W	42	1	YKR102W	645994	649503	upstream	-1000	660	NearestStart
XI	642413	642651	239	43 YKR101W	43	1	YKR101W	640106	642142	downstream	2307	271	NearestStart
XI	142960	143533	574	30 YKL164C	30	-1	YKL164C	141799	142824	upstream	-136	136	NearestStart
XI	245238	245939	702	32 YKL104C	32	-1	YKL104C	242864	245017	upstream	-221	221	NearestStart
XI	257498	259197	1700	33 YKL097C	33	-1	YKL097C	258147	258557	includeFeature	1059	640	NearestStart
XI	229720	231371	1652	38 YKL110C	38	-1	YKL110C	228583	229524	upstream	-196	196	NearestStart
XI	140913	141292	380	39 tE(UUC)K	39	-1	tE(UUC)K	141023	141094	includeFeature	181	110	NearestStart
XI	112525	112778	254	41 YKL179C	41	-1	YKL179C	110469	112508	upstream	-17	17	NearestStart
XI	629916	630503	588	31 YKR096W	31	1	YKR096W	626435	630022	overlapEnd	3481	106	Overlapping
XI	245238	245939	702	32 YKL103C	32	-1	YKL103C	245782	247326	overlapEnd	2088	157	Overlapping
XI	610569	611135	567	34 YKR090W	34	1	YKR090W	608588	610708	overlapEnd	1981	139	Overlapping
XII	29294	29950	657	45 YLL055W	45	1	YLL055W	30109	31704	upstream	-815	159	NearestStart
XII	808865	809848	984	46 YLR342W	46	1	YLR342W	809997	815627	upstream	-1132	149	NearestStart
XII	659719	660536	818	47 YLR258W	47	1	YLR258W	660718	662835	upstream	-999	182	NearestStart
XII	368168	369399	1232	48 YLR109W	48	1	YLR109W	368782	369312	includeFeature	-614	87	NearestStart
XII	722736	723689	954	49 YLR296W	49	1	YLR296W	722980	723306	includeFeature	-244	244	NearestStart
XII	5519	5897	379	51 YLL066W-B	51	1	YLL066W-B	5605	5775	includeFeature	-86	86	NearestStart
XII	783492	784630	1139	52 tS(GCU)L	52	1	tS(GCU)L	784354	784453	includeFeature	-862	177	NearestStart
XII	489349	489826	478	53 RDN5-6	53	1	RDN5-6	489350	489470	includeFeature	-1	1	NearestStart
XII	658071	658654	584	57 YLR257W	57	1	YLR257W	658828	659793	upstream	-757	174	NearestStart
XII	124965	125367	403	60 YLL012W	60	1	YLL012W	125533	127254	upstream	-568	166	NearestStart
XII	758925	759579	655	61 YLR312W-A	61	1	YLR312W-A	759482	760243	overlapStart	-557	97	NearestStart
XII	86851	87167	317	62 YLL027W	62	1	YLL027W	87402	88154	upstream	-551	235	NearestStart
XII	789818	790212	395	63 YLR332W	63	1	YLR332W	790676	791806	upstream	-858	464	NearestStart
XII	833471	833910	440	65 YLR353W	65	1	YLR353W	834351	836162	upstream	-880	441	NearestStart
XII	603602	604044	443	68 YLR230W	68	1	YLR230W	604576	604881	upstream	-974	532	NearestStart
XII	426768	427272	505	72 tD(GUC)L1	72	1	tD(GUC)L1	427133	427204	includeFeature	-365	68	NearestStart
XII	500367	500897	531	75 YLR171W	75	1	YLR171W	500735	501124	overlapStart	-368	162	NearestStart
XII	818486	819317	832	79 tR(CCG)L	79	1	tR(CCG)L	818609	818680	includeFeature	-123	123	NearestStart
XII	493441	493809	369	81 YLR164W	81	1	YLR164W	493885	494391	upstream	-444	76	NearestStart
XII	782397	783009	613	83 YLR326W	83	1	YLR326W	782174	782896	overlapEnd	223	113	NearestStart
XII	262897	263190	294	84 YLR061W	84	1	YLR061W	263195	263949	upstream	-298	5	NearestStart
XII	83736	84501	766	85 YLL028W	85	1	YLL028W	84803	86563	upstream	-1067	302	NearestStart
XII	426045	426478	434	87 tD(GUC)L1	87	1	tD(GUC)L1	427133	427204	upstream	-1088	655	NearestStart
XII	818501	819317	817	90 tR(CCG)L	90	1	tR(CCG)L	818609	818680	includeFeature	-108	108	NearestStart
XII	645257	646658	1402	44 YLR255C	44	-1	YLR255C	645602	645955	includeFeature	698	345	NearestStart
XII	874746	875452	707	50 YLR377C	50	-1	YLR377C	873745	874791	overlapStart	45	45	NearestStart
XII	822674	823359	686	54 YLR346C	54	-1	YLR346C	822287	822592	upstream	-82	82	NearestStart
XII	954249	954787	539	55 YLR415C	55	-1	YLR415C	954256	954594	includeFeature	345	7	NearestStart
XII	65029	66108	1080	56 YLL039C	56	-1	YLL039C	64061	65206	overlapStart	177	177	NearestStart
XII	36732	37452	721	58 YLL052C	58	-1	YLL052C	35911	36360	upstream	-372	372	NearestStart
XII	737639	738196	558	59 YLR304C	59	-1	YLR304C	735214	737550	upstream	-89	89	NearestStart
XII	449353	449904	552	64 tQ(UUG)L	64	-1	tQ(UUG)L	448651	448722	upstream	-631	631	NearestStart
XII	300353	300792	440	66 YLR084C	66	-1	YLR084C	296590	300252	upstream	-101	101	NearestStart
XII	444873	445301	429	67 YLR152C	67	-1	YLR152C	442959	444689	upstream	-184	184	NearestStart
XII	402960	403351	392	69 YLR130C	69	-1	YLR130C	402795	404063	inside	1103	165	NearestStart
XII	448374	448789	416	70 tQ(UUG)L	70	-1	tQ(UUG)L	448651	448722	includeFeature	348	67	NearestStart
XII	602699	603244	546	71 YLR228C	71	-1	YLR228C	600021	602465	upstream	-234	234	NearestStart
XII	369695	371417	1723	73 YLR110C	73	-1	YLR110C	369698	370099	includeFeature	404	3	NearestStart
XII	796962	797317	356	74 YLR334C	74	-1	YLR334C	796698	797078	overlapStart	116	116	NearestStart
XII	837560	837863	304	76 YLR354C	76	-1	YLR354C	836349	837356	upstream	-204	204	NearestStart
XII	796364	796848	485	77 YLR334C	77	-1	YLR334C	796698	797078	overlapEnd	714	150	NearestStart
XII	950103	950616	514	78 YLR412C-A	78	-1	YLR412C-A	950264	950470	includeFeature	367	146	NearestStart
XII	656888	657121	234	80 tA(AGC)L	80	-1	tA(AGC)L	656936	657008	includeFeature	120	48	NearestStart
XII	795273	795495	223	82 snR57	82	-1	snR57	794937	795024	upstream	-249	249	NearestStart
XII	962892	963119	228	86 tL(UAA)L	86	-1	tL(UAA)L	962969	963052	includeFeature	160	67	NearestStart
XII	232358	235292	2935	88 YLR044C	88	-1	YLR044C	232391	234082	includeFeature	1724	33	NearestStart
XII	230449	231343	895	89 YLR042C	89	-1	YLR042C	229967	230452	overlapStart	3	3	NearestStart
XII	727754	728743	990	91 YLR299C-A	91	-1	YLR299C-A	727913	728005	includeFeature	251	159	NearestStart
XII	659719	660536	818	47 YLR257W	47	1	YLR257W	658828	659793	overlapEnd	891	74	Overlapping
XII	36732	37452	721	58 YLL051C	58	-1	YLL051C	37332	39470	overlapEnd	2738	120	Overlapping
XII	737639	738196	558	59 YLR305C	59	-1	YLR305C	738163	743865	overlapEnd	6226	33	Overlapping
XII	833471	833910	440	65 YLR352W	65	1	YLR352W	831115	833538	overlapEnd	2356	67	Overlapping
XII	300353	300792	440	66 YLR085C	66	-1	YLR085C	300674	301990	overlapEnd	1637	118	Overlapping
XII	500367	500897	531	75 YLR169W	75	1	YLR169W	500337	500690	overlapEnd	30	30	Overlapping
XII	426045	426478	434	87 YLR142W	87	1	YLR142W	425187	426617	inside	858	139	Overlapping
XII	727754	728743	990	91 YLR299W	91	1	YLR299W	726071	728053	overlapEnd	1683	299	Overlapping
XIII	483410	483762	353	100 YMR108W	100	1	YMR108W	484083	486146	upstream	-673	321	NearestStart
XIII	539804	541364	1561	101 YMR135W-A	101	1	YMR135W-A	539910	540443	includeFeature	-106	106	NearestStart
XIII	675110	675773	664	103 YMR206W	103	1	YMR206W	675895	676836	upstream	-785	122	NearestStart
XIII	661441	662302	862	93 YMR199W	93	1	YMR199W	662643	664283	upstream	-1202	341	NearestStart
XIII	348254	348482	229	102 YMR038C	102	-1	YMR038C	347510	348259	overlapStart	5	5	NearestStart
XIII	797679	798482	804	92 YMR265C	92	-1	YMR265C	796539	797924	overlapStart	245	245	NearestStart
XIII	608214	608633	420	94 YMR172C-A	94	-1	YMR172C-A	607827	608210	upstream	-4	4	NearestStart
XIII	880324	881063	740	95 YMR305C	95	-1	YMR305C	879062	880231	upstream	-93	93	NearestStart
XIII	279667	280201	535	96 YMR006C	96	-1	YMR006C	277561	279681	overlapStart	14	14	NearestStart
XIII	334824	335172	349	97 YMR031C	97	-1	YMR031C	332211	334742	upstream	-82	82	NearestStart
XIII	510619	511476	858	98 YMR122C	98	-1	YMR122C	510700	511074	includeFeature	455	81	NearestStart
XIII	590039	590352	314	99 YMR164C	99	-1	YMR164C	587273	589549	upstream	-490	490	NearestStart
XIII	539804	541364	1561	101 YMR135C	101	-1	YMR135C	538688	540055	overlapStart	251	251	Overlapping
XIII	661441	662302	862	93 YMR198W	93	1	YMR198W	659744	661528	overlapEnd	1697	87	Overlapping
XIII	334824	335172	349	97 YMR031W-A	97	1	YMR031W-A	334708	335034	overlapEnd	116	116	Overlapping
XIII	590039	590352	314	99 YMR165C	99	-1	YMR165C	590039	592627	inside	2588	0	Overlapping
XIV	335509	336318	810	105 YNL160W	105	1	YNL160W	336547	337611	upstream	-1038	229	NearestStart
XIV	675558	676103	546	107 YNR028W	107	1	YNR028W	676179	677105	upstream	-621	76	NearestStart
XIV	631257	632009	753	108 YNR001W-A	108	1	YNR001W-A	631265	631483	includeFeature	-8	8	NearestStart
XIV	547078	547844	767	110 tP(UGG)N1	110	1	tP(UGG)N1	547095	547197	includeFeature	-17	17	NearestStart
XIV	771906	772421	516	111 YNR072W	111	1	YNR072W	772657	774351	upstream	-751	236	NearestStart
XIV	529287	530247	961	112 YNL053W	112	1	YNL053W	529943	531412	overlapStart	-656	304	NearestStart
XIV	703308	703712	405	114 YNR044W	114	1	YNR044W	703701	705878	overlapStart	-393	11	NearestStart
XIV	462005	462309	305	116 YNL087W	116	1	YNL087W	462413	465949	upstream	-408	104	NearestStart
XIV	632510	632777	268	117 tN(GUU)N2	117	1	tN(GUU)N2	632601	632674	includeFeature	-91	91	NearestStart
XIV	87073	87814	742	118 YNL289W	118	1	YNL289W	87897	88736	upstream	-824	83	NearestStart
XIV	106885	108220	1336	119 YNL282W	119	1	YNL282W	107687	108274	overlapStart	-802	54	NearestStart
XIV	392343	392806	464	121 YNL124W	121	1	YNL124W	392894	394372	upstream	-551	88	NearestStart
XIV	355179	356067	889	104 YNL144C	104	-1	YNL144C	352822	355044	upstream	-135	135	NearestStart
XIV	405662	406092	431	106 YNL118C	106	-1	YNL118C	402654	405566	upstream	-96	96	NearestStart
XIV	273686	274253	568	109 YNL194C	109	-1	YNL194C	272711	273616	upstream	-70	70	NearestStart
XIV	374603	375024	422	113 YNL133C	113	-1	YNL133C	374173	374694	overlapStart	91	91	NearestStart
XIV	776724	777107	384	115 YNR073C	115	-1	YNR073C	774792	776300	upstream	-424	424	NearestStart
XIV	300931	302272	1342	120 YNL179C	120	-1	YNL179C	300668	301105	overlapStart	174	174	NearestStart
XIV	675558	676103	546	107 YNR027W	107	1	YNR027W	674925	675878	overlapEnd	633	225	Overlapping
XIV	529287	530247	961	112 YNL054W	112	1	YNL054W	526087	529584	overlapEnd	3200	297	Overlapping
XIV	87073	87814	742	118 YNL290W	118	1	YNL290W	86218	87240	overlapEnd	855	167	Overlapping
XV	486876	487742	867	122 tN(GUU)O2	122	1	tN(GUU)O2	487441	487514	includeFeature	-565	228	NearestStart
XV	869910	870231	322	130 YOR296W	130	1	YOR296W	870201	874070	overlapStart	-291	30	NearestStart
XV	685592	685754	163	131 YOR188W	131	1	YOR188W	685768	689181	upstream	-176	14	NearestStart
XV	980655	980959	305	132 tP(UGG)O3	132	1	tP(UGG)O3	980680	980784	includeFeature	-25	25	NearestStart
XV	1054046	1054219	174	133 YOR381W	133	1	YOR381W	1055543	1057678	upstream	-1497	1324	NearestStart
XV	904002	904447	446	134 YOR314W-A	134	1	YOR314W-A	904455	904565	upstream	-453	8	NearestStart
XV	391437	392331	895	135 YOR032W-A	135	1	YOR032W-A	392176	392376	overlapStart	-739	45	NearestStart
XV	384688	385622	935	138 YOR029W	138	1	YOR029W	384600	384935	overlapEnd	88	88	NearestStart
XV	382906	383519	614	123 YOR028C	123	-1	YOR028C	383533	384420	downstream	1514	14	NearestStart
XV	312621	313054	434	124 YOL007C	124	-1	YOL007C	311343	312368	upstream	-253	253	NearestStart
XV	673776	674096	321	125 YOR180C	125	-1	YOR180C	674353	675168	downstream	1392	257	NearestStart
XV	424070	424748	679	126 YOR050C	126	-1	YOR050C	424272	424619	includeFeature	549	129	NearestStart
XV	267627	268014	388	127 YOL031C	127	-1	YOL031C	266265	267530	upstream	-97	97	NearestStart
XV	925131	925516	386	128 YOR324C	128	-1	YOR324C	923229	925037	upstream	-94	94	NearestStart
XV	978388	979864	1477	129 YOR344C	129	-1	YOR344C	977191	978066	upstream	-322	322	NearestStart
XV	31624	33314	1691	136 YOL155C	136	-1	YOL155C	28702	31605	upstream	-19	19	NearestStart
XV	587312	588579	1268	137 YOR139C	137	-1	YOR139C	586951	587343	overlapStart	31	31	NearestStart
XVI	920785	922623	1839	139 YPR192W	139	1	YPR192W	921856	922773	overlapStart	-1071	150	NearestStart
XVI	789570	789971	402	141 YPR127W	141	1	YPR127W	790079	791116	upstream	-509	108	NearestStart
XVI	844086	844484	399	142 YPR158W-A	142	1	YPR158W-A	844705	846027	upstream	-619	221	NearestStart
XVI	411255	411777	523	145 YPL075W	145	1	YPL075W	412251	415359	upstream	-996	474	NearestStart
XVI	22460	22866	407	146 YPL274W	146	1	YPL274W	22938	24701	upstream	-478	72	NearestStart
XVI	785558	785921	364	148 YPR124W	148	1	YPR124W	786204	787424	upstream	-646	283	NearestStart
XVI	585747	586936	1190	140 YPR013C	140	-1	YPR013C	584629	585582	upstream	-165	165	NearestStart
XVI	591151	591648	498	143 YPR015C	143	-1	YPR015C	590280	591023	upstream	-128	128	NearestStart
XVI	566800	567221	422	144 YPR005C	144	-1	YPR005C	565784	566668	upstream	-132	132	NearestStart
XVI	696828	697194	367	147 YPR075C	147	-1	YPR075C	695734	696816	upstream	-12	12	NearestStart
XVI	286277	286560	284	149 YPL141C	149	-1	YPL141C	283463	286060	upstream	-217	217	NearestStart
XVI	411255	411777	523	145 YPL076W	145	1	YPL076W	410440	411282	overlapEnd	815	27	Overlapping
XVI	696828	697194	367	147 YPR076W	147	1	YPR076W	696473	696847	overlapEnd	355	19	Overlapping
XVI	785558	785921	364	148 YPR122W	148	1	YPR122W	782041	785667	overlapEnd	3517	109	Overlapping
