# Supplementary material for: ChIPpeakAnno: a Bioconductor package to annotate ChIP-seq and ChIP-chip data
Source: BMC Bioinformatics. 2010 May 11;11:237. doi: 10.1186/1471-2105-11-237 (PMC3098059; doi:10.1186/1471-2105-11-237)
Supplement: Additional file 2 — Annotated Cse4-binding sites. An Excel file contains the annotated Cse4-binding sites merged from the three biological replicates in yeast [31]. [file 1471-2105-11-237-S2.XLS]

space	start	end	width	names	peak	strand	feature	start_position	end_position	insideFeature	distancetoFeature	shortestDistance	fromOverlappingOrNearest
I	71916	73149	1234	1 YAL038W	1	1	YAL038W	71787	73289	inside	129	129	NearestStart
I	166234	166404	171	3 tA(UGC)A	3	1	tA(UGC)A	166268	166340	includeFeature	-34	34	NearestStart
I	150937	152038	1102	2 YAL001C	2	-1	YAL001C	147596	151168	overlapStart	231	231	NearestStart
II	237777	238745	969	23 YBL001C	23	-1	YBL001C	237155	237469	upstream	-308	308	NearestStart
III	114027	115118	1092	24 YCL001W-B	24	1	YCL001W-B	113768	114022	downstream	259	5	NearestStart
III	137962	138944	983	25 YCR013C	25	-1	YCR013C	138400	139047	overlapEnd	1085	103	NearestStart
III	137962	138944	983	25 YCR012W	25	1	YCR012W	137744	138994	inside	218	50	Overlapping
IV	449275	450103	829	26 YDL001W	26	1	YDL001W	447981	449273	downstream	1294	2	NearestStart
IX	208675	209619	945	41 tI(AAU)I2	41	1	tI(AAU)I2	210662	210735	upstream	-1987	1043	NearestStart
IX	205752	205970	219	42 YIL080W	42	1	YIL080W	205632	210354	inside	120	120	NearestStart
IX	206796	207270	475	43 YIL080W	43	1	YIL080W	205632	210354	inside	1164	1164	NearestStart
IX	355160	356128	969	40 YIR001C	40	-1	YIR001C	356140	356892	downstream	1732	12	NearestStart
IX	355160	356128	969	40 YIL001W	40	1	YIL001W	353937	355478	overlapEnd	1223	318	Overlapping
IX	208675	209619	945	41 YIL080W	41	1	YIL080W	205632	210354	inside	3043	735	Overlapping
V	85712	86155	444	28 YEL033W	28	1	YEL033W	86179	86598	upstream	-467	24	NearestStart
V	68025	68834	810	27 YEL046C	27	-1	YEL046C	67629	68792	overlapStart	767	42	NearestStart
V	151680	152777	1098	29 YEL001C	29	-1	YEL001C	150300	150977	upstream	-703	703	NearestStart
V	85712	86155	444	28 YEL034C-A	28	-1	YEL034C-A	85613	86215	inside	503	60	Overlapping
VI	148040	148972	933	30 YFR001W	30	1	YFR001W	149105	149719	upstream	-1065	133	NearestStart
VI	148040	148972	933	30 YFL001W	30	1	YFL001W	147126	148454	overlapEnd	914	414	Overlapping
VII	496578	497411	834	31 YGL001C	31	-1	YGL001C	495457	496506	upstream	-72	72	NearestStart
VII	480972	482579	1608	32 YGL008C	32	-1	YGL008C	479915	482671	inside	1699	92	NearestStart
VII	480005	480296	292	33 YGL009C	33	-1	YGL009C	476318	478657	upstream	-1348	1348	NearestStart
VII	883439	883773	335	34 YGR192C	34	-1	YGR192C	882817	883815	inside	376	42	NearestStart
VII	882810	883210	401	35 YGR192C	35	-1	YGR192C	882817	883815	overlapEnd	1005	7	NearestStart
VII	277927	278234	308	36 YGL123C-A	36	-1	YGL123C-A	277640	277870	upstream	-57	57	NearestStart
VII	480557	481770	1214	37 YGL008C	37	-1	YGL008C	479915	482671	inside	2114	642	NearestStart
VII	496578	497411	834	31 YGR001C	31	-1	YGR001C	497137	498038	overlapEnd	1460	274	Overlapping
VII	480005	480296	292	33 YGL008C	33	-1	YGL008C	479915	482671	inside	2666	90	Overlapping
VII	277927	278234	308	36 YGL123W	36	1	YGL123W	277623	278387	inside	304	153	Overlapping
VIII	105112	106029	918	39 YHR001W	39	1	YHR001W	106050	107363	upstream	-938	21	NearestStart
VIII	34552	35048	497	38 YHL034C	38	-1	YHL034C	33191	34075	upstream	-477	477	NearestStart
X	435376	436976	1601	4 YJR001W	4	1	YJR001W	436796	438604	overlapStart	-1420	180	NearestStart
X	227770	228071	302	5 snR37	5	-1	snR37	228090	228475	downstream	705	19	NearestStart
X	435376	436976	1601	4 YJL001W	4	1	YJL001W	435157	435920	overlapEnd	219	219	Overlapping
X	227770	228071	302	5 YJL104W	5	1	YJL104W	227323	227772	overlapEnd	447	2	Overlapping
XI	519223	520205	983	8 YKR042W	8	1	YKR042W	519169	520266	inside	54	54	NearestStart
XI	439292	440331	1040	6 YKL001C	6	-1	YKL001C	438420	439028	upstream	-264	264	NearestStart
XI	326156	327033	878	7 YKL060C	7	-1	YKL060C	326052	327131	inside	975	98	NearestStart
XI	439292	440331	1040	6 YKR001C	6	-1	YKR001C	440251	442365	overlapEnd	3073	80	Overlapping
XII	95573	95749	177	13 YLL025W	13	1	YLL025W	94746	95120	downstream	827	453	NearestStart
XII	232402	234050	1649	10 YLR044C	10	-1	YLR044C	232391	234082	inside	1680	11	NearestStart
XII	838209	839261	1053	11 YLR355C	11	-1	YLR355C	838065	839252	overlapStart	1043	9	NearestStart
XII	794366	794643	278	12 snR61	12	-1	snR61	794486	794575	includeFeature	209	68	NearestStart
XII	150448	151443	996	9 YLR001C	9	-1	YLR001C	151388	153976	overlapEnd	3528	55	NearestStart
XII	95573	95749	177	13 YLL024C	13	-1	YLL024C	95565	97484	inside	1911	8	Overlapping
XIII	267651	268509	859	14 YML001W	14	1	YML001W	267174	267800	overlapEnd	477	149	NearestStart
XIII	220508	220728	221	15 YML028W	15	1	YML028W	220138	220728	inside	370	0	NearestStart
XIV	628413	629279	867	16 YNL001W	16	1	YNL001W	627458	628618	overlapEnd	955	205	NearestStart
XV	444751	445148	398	18 YOR063W	18	1	YOR063W	444688	445851	inside	63	63	NearestStart
XV	159206	160482	1277	19 YOL086W-A	19	1	YOL086W-A	159173	159445	overlapEnd	33	33	NearestStart
XV	325945	327176	1232	20 YOR001W	20	1	YOR001W	326833	329034	overlapStart	-888	343	NearestStart
XV	159317	160525	1209	17 YOL086C	17	-1	YOL086C	159548	160594	overlapEnd	1277	69	NearestStart
XV	159317	160525	1209	17 YOL086W-A	17	1	YOL086W-A	159173	159445	overlapEnd	144	128	Overlapping
XV	325945	327176	1232	20 YOL001W	20	1	YOL001W	325250	326131	overlapEnd	695	186	Overlapping
XVI	555491	556569	1079	21 YPR001W	21	1	YPR001W	556374	557834	overlapStart	-883	195	NearestStart
XVI	432715	433297	583	22 YPL061W	22	1	YPL061W	432585	434087	inside	130	130	NearestStart
XVI	555491	556569	1079	21 YPL001W	21	1	YPL001W	554602	555726	overlapEnd	889	235	Overlapping
